# Supplementary material for: RNA-Seq Identified Putative Genes Conferring Photosynthesis and Root Development of Melon under Salt Stress
Source: Genes (Basel). 2023 Aug 29;14(9):1728. doi: 10.3390/genes14091728 (PMC10530605; doi:10.3390/genes14091728)
Supplement: Supplementary file 1 [file genes-14-01728-s001.zip]

Archive with 1 entries (1 files):
- genes-2555067-supplementary.pdf
